# Supplementary material for: Discovery of Novel Rhabdoviruses in the Blood of Healthy Individuals from West Africa
Source: PLoS Negl Trop Dis. 2015 Mar 17;9(3):e0003631. doi: 10.1371/journal.pntd.0003631 (PMC4363514; doi:10.1371/journal.pntd.0003631)
Supplement: S1 Table — (XLSX) [file pntd.0003631.s012.xlsx]

## Sheet: Febrile
BAM Files	Sample ID	Gender	Age	Ethnicity	Temperature	BP (systolic)	BP (diastolic)	Days since onset of fever	Bleeding	Inflamation	Conjunctival injection	Facial and neck endema	Hemorrhagic rash	Persistent hypotension	Headache	Sore thoat	Vomitting	Cough	Diarrhea	Weakness	Pain
3.bam	3
4.bam	4
LIB10_pool8.bam	5
LIB10_pool9.bam	7
8.bam	8
10.bam	10
14.bam	14
15.bam	15
LIB10_pool10.bam	19
LIB10_pool9.bam	22
LIB10_pool15.bam	23
LIB10_pool10.bam	24
LIB10_pool10.bam	25	Missing Data
LIB10_pool13.bam	26
LIB10_pool14.bam	27
LIB10_pool12.bam	30
LIB10_pool13.bam	34
LIB10_pool11.bam	35
LIB10_pool15.bam	41
LIB10_pool9.bam	44
LIB10_pool12.bam	45
LIB10_pool14.bam	48
LIB10_pool13.bam	50
LIB10_pool11.bam	52
LIB10_pool15.bam	53
LIB10_pool14.bam	54
LIB10_pool12.bam	58
LIB10_pool11.bam	61
FUOP6.bam	71	MALE	67 Years	UROMI	36.7	160	70	21	NONE	NO	NO	NO	NO	NO	NO	NO	YES	NO	YES	YES	NONE
FUOP8.bam	91	FEMALE	21 Years	ESAN	39	120	70	15	GUM/VOM/UR	YES	NO	NO	NO	NO	NO	NO	YES	NO	NO	YES	ABDOMBINAL
FUOP6.bam	99	FEMALE	33 Years	ESAN	37.3	130	50	12	NONE	NO	NO	NO	NO	NO	YES	NO	NO	NO	NO	NO	ABDOMBINAL
LIB10_pool3.bam	102	MALE	2 Years	ESAN	36.5	120	60	4	NONE	YES	NO	YES	NO	NO	YES	NO	NO	YES	NO	YES	ABD/RESTR
108.bam	108	MALE	14 Years	ESAN	37.8	100	70	4	NONE	NO	NO	NO	NO	NO	YES	YES	YES	NO	NO	YES	ABDOMINAL
137.bam	137	MALE	49 Years	ESAN	36.4	120	60	15	NONE	NO	NO	NO	NO	NO	YES	NO	NO	YES	NO	YES	NONE
FUOP6.bam	140	MALE	61 Years	OWAN	36.8	110	70	5	GUM	NO	NO	NO	NO	NO	NO	NO	NO	NO	YES	YES	NONE
173.bam	173	FEMALE	22 Years	ESAN	39.4	130	80	14	NONE	NO	NO	NO	NO	NO	YES	NO	NO	YES	NO	YES	NONE
245.bam	245	MALE	28 Years	ESAN	37.9	120	90	5	NONE	NO	NO	NO	NO	NO	YES	NO	NO	NO	NO	NO	ABDOMINAL
FUOP6.bam	307	FEMALE	53 Years	ETSAKO	35.5	121	81	5	NONE	NO	NO	NO	NO	NO	YES	NO	NO	NO	NO	YES	ABD/JOINT
312.bam	312	MALE	17 Years	ESAN	38.2	110	70	30	NONE	NO	NO	NO	NO	NO	YES	NO	NO	YES	NO	YES	ABDOMINAL
FUOP4.bam	314	FEMALE	35 Years	OWAN	36.2	100	70	3	GUM/SPUTUM	NO	NO	NO	NO	NO	YES	YES	NO	YES	NO	YES	JOINT
316.bam	316	FEMALE	77 Years	ESAN	38.2	90	60	5	NONE	NO	NO	NO	NO	NO	NO	NO	YES	NO	NO	YES	NONE
LIB10_pool4.bam	318	MALE	38 Years	YORUBA	37.3	180	100	21	VOMIT	NO	NO	NO	NO	NO	NO	YES	YES	YES	NO	YES	JOINT
319.bam	319	MALE	62 Years	ESAN	36.2	110	70	4	NONE	NO	NO	NO	NO	NO	NO	NO	YES	NO	NO	NO	ABDOMINAL
LIB10_pool7.bam	320	MALE	26 Years	ESAN	37.5	160	80	16	NONE	YES	NO	NO	NO	NO	YES	NO	NO	NO	NO	YES	MUSCLE
325.bam	325	FEMALE	25 Years	ESAN	36	100	80	5	NONE	NO	NO	NO	NO	NO	YES	YES	NO	NO	NO	YES	NONE
FUOP4.bam	328	FEMALE	27 Years	ESAN	38.5	110	80	27	NONE	NO	NO	NO	NO	NO	YES	NO	NO	NO	NO	YES	NONE
329.bam	329	MALE	33 Years	ESAN	38.2	120	70	3	NONE	NO	NO	NO	NO	NO	YES	YES	NO	YES	NO	YES	JOINT
330.bam	330	MALE	47 Years	IGBO	39.3	150	90	3	NONE	NO	NO	NO	NO	NO	NO	YES	YES	YES	NO	YES	NONE
LIB10_pool7.bam	331	FEMALE	37 Years	IGARRA	38.7	130	90	3	NONE	NO	NO	NO	NO	NO	NO	NO	NO	NO	NO	NO	NONE
338.bam	338	FEMALE	59 Years	BINI	36.4	180	100	14	NONE	NO	NO	NO	YES	YES	YES	NO	NO	NO	NO	YES	NONE
LIB10_pool8.bam	368	FEMALE	63 Years	IGARRA	38	160	80	14	NONE	NO	NO	NO	NO	NO	YES	NO	NO	NO	NO	YES	YES
FUOP4.bam	445	FEMALE	22 Years	ESAN	38	110	60	14	NONE	NO	NO	NO	NO	YES	NO	NO	NO	YES	NO	YES	ABDOMINAL
FUOP5.bam	453	MALE	54 Years	ESAN	36.5	120	70	13	NONE	NO	NO	NO	NO	NO	YES	NO	NO	NO	NO	NO	NONE
454.bam	454	FEMALE	31 Years	ESAN	36.2	100	60	3	NONE	NO	NO	NO	NO	NO	NO	NO	YES	NO	NO	NO	ABDOMINAL
LIB10_pool7.bam	469	MALE	40 Years	YORUBA	37.9	130	96	3	NONE	NO	NO	NO	NO	NO	YES	YES	NO	YES	NO	NO	NONE
474.bam	474	FEMALE	25 Years	ESAN	38.6	70	140	22	NONE	NO	NO	NO	NO	NO	NO	NO	NO	YES	NO	YES	NONE
FUOP5.bam	481	MALE	17 Years	ESAN	38.6	90	60	4	NONE	NO	NO	NO	NO	NO	NO	NO	NO	NO	YES	YES	ABDOMINAL
FUOP5.bam	495	MALE	30 Years	ESAN	38.5	120	70	28	NONE	NO	NO	NO	NO	NO	NO	YES	NO	NO	NO	NO	NONE
LIB10_pool2.bam	506	FEMALE	61 Years	ESAN	37.9	150	90	21	NONE	YES	NO	NO	NO	NO	YES	NO	YES	YES	YES	YES	JOINT
FUOP1.bam	508	MALE	23 Years	ESAN	37.8	130	80	14	NONE	NO	NO	NO	NO	NO	YES	NO	YES	YES	NO	YES	NONE
LIB10_pool6.bam	512	FEMALE	36 Years	ESAN	36.5	120	70	14	NONE	NO	NO	NO	NO	NO	YES	YES	NO	NO	NO	YES	ABDOMINAL
513.bam	513	FEMALE	28 Years	ESAN	38.3	130	80	5	NONE	NO	NO	NO	NO	NO	NO	NO	YES	NO	NO	YES	BODY PAIN
LIB10_pool4.bam	516	MALE	50 Years	YORUBA	36	110	70	6	NONE	NO	NO	NO	NO	NO	NO	YES	NO	NO	NO	NO	NONE
LIB10_pool3.bam	518	FEMALE	42 Years	ESAN	36.1	120	70	10	NONE	NO	NO	NO	NO	NO	YES	NO	NO	YES	NO	YES	NONE
LIB10_pool3.bam	519	FEMALE	26 Years	IGARRA	36.6	120	80	7	NONE	NO	NO	NO	NO	NO	YES	YES	NO	YES	NO	YES	ABD/BACK
LIB10_pool2.bam	532	FEMALE	50 Years	ESAN	37	80	50	3	NONE	NO	NO	NO	NO	NO	NO	NO	NO	NO	NO	NO	NONE
FUOP5.bam	537	FEMALE	62 Years	ESAN	36	130	80	14	NONE	NO	NO	NO	NO	YES	YES	NO	NO	NO	NO	YES	NONE
FUOP4.bam	544	MALE	45 Years	ESAN	37	120	70	6	VOMIT	NO	NO	NO	NO	NO	YES	YES	YES	NO	NO	YES	JOINT/MUS
FUOP5.bam	554	FEMALE	55 Years	OTHER	37.2	100	70	8	NONE	NO	NO	NO	NO	NO	YES	NO	NO	YES	NO	YES	ABDOMINAL
LIB10_pool2.bam	555	FEMALE	49 Years	ESAN	38	140	80	7	NONE	NO	NO	NO	NO	NO	NO	NO	NO	NO	NO	NO	NONE
FUOP3.bam	562	MALE	61 Years	ETSAKO	36.2	160	100	7	NONE	NO	NO	NO	NO	NO	NO	NO	NO	NO	NO	YES	NONE
FUOP2.bam	565	FEMALE	31 Years	OWAN	36	110	70	10	NONE	NO	NO	NO	NO	NO	YES	NO	NO	NO	YES	YES	NONE
FUOP1.bam	566	FEMALE	23 Years	BINI	37	120	70	14	NONE	NO	NO	NO	NO	NO	YES	NO	NO	NO	NO	NO	NONE
LIB10_pool8.bam	567	MALE	12 Years	ESAN	38.6	120	70	28	NONE	NO	NO	NO	NO	NO	NO	NO	NO	YES	NO	NO	NONE
LIB10_pool6.bam	571	FEMALE	30 Years	ESAN	39.3	140	100	N/A	NONE	NO	NO	NO	NO	NO	NO	YES	YES	YES	YES	NO	NONE
572PP.bam	572	FEMALE	64 Years	ESAN	36	100	60	21	NONE	NO	NO	NO	NO	NO	YES	NO	NO	YES	NO	YES	NONE	note this is pippin prep
FUOP5.bam	573	MALE	35 Years	IGBO	36.5	120	80	3	NONE	NO	NO	NO	NO	NO	YES	NO	YES	NO	NO	YES	NONE
LIB10_pool5.bam	575	FEMALE	79 Years	ETSAKO	36	120	70	14	NONE	NO	NO	NO	NO	NO	YES	NO	NO	NO	NO	YES	NONE
FUOP3.bam	578	MALE	30 Years	BINI	36.9	120	80	21	NONE	NO	NO	NO	NO	NO	YES	NO	NO	YES	YES	YES	NONE
FUOP2.bam	579	MALE	26 Years	IGBO	37.6	120	90	14	NONE	NO	NO	NO	NO	NO	YES	NO	NO	YES	NO	YES	NONE
582.bam	582	MALE	4 Years	ESAN	39.1	80	50	5	NONE	NO	NO	NO	NO	NO	NO	NO	NO	NO	NO	YES	NONE
FUOP1.bam	586	MALE	33 Years	ESAN	36	210	120	14	NONE	NO	NO	NO	NO	NO	YES	NO	NO	NO	NO	NO	NONE
587-hex.bam	587	MALE	65 Years	OWAN	37	100	70	4	NONE	NO	NO	NO	NO	YES	YES	NO	NO	NO	YES	YES	NONE
591.bam	591	FEMALE	51 Years	ESAN	38	160	90	14	NONE	NO	NO	NO	NO	NO	YES	YES	NO	NO	NO	YES	NONE
592-hex.bam	592	FEMALE	34 Years	IGARRA	36.5	120	60	50	NONE	NO	NO	NO	NO	NO	YES	NO	NO	NO	NO	YES	ABD
LIB10_pool5.bam	594	MALE	36 Years	OWAN	36.2	150	80	7	NONE	NO	NO	NO	NO	NO	YES	NO	YES	NO	YES	NO	ABD
FUOP2.bam	596	MALE	48 Years	ESAN	38.7	140	70	14	NONE	NO	NO	NO	NO	NO	YES	NO	NO	YES	NO	YES	NONE
FUOP2.bam	597	FEMALE	50 Years	ESAN	36.3	100	70	20	VAGINAL	NO	NO	NO	NO	NO	YES	NO	NO	YES	NO	YES	NONE
FUOP2.bam	599	FEMALE	42 Years	ESAN	37.5	100	70	21	NONE	NO	NO	NO	NO	NO	YES	NO	NO	NO	NO	YES	NONE
602.bam	602	FEMALE	69 Years	ESAN	37.2	150	100	30	NONE	YES	NO	YES	NO	NO	YES	NO	NO	YES	NO	YES	NONE
FUOP4.bam	605	FEMALE	71 Years	ESAN	37	110	70	5	NONE	NO	NO	NO	NO	YES	NO	NO	YES	NO	YES	YES	GENERAL BODY
FUOP1.bam	606	FEMALE	39 Years	ESAN	36.3	100	80	30	NONE	NO	NO	NO	NO	NO	YES	NO	YES	NO	NO	YES	BACK
FUOP2.bam	607	MALE	36 Years	ESAN	37.2	110	70	21	NO	NO	NO	NO	NO	NO	NO	NO	NO	NO	NO	NO	NONE
FUOP3.bam	609	FEMALE	34 Years	ESAN	38	120	70	3	NONE	NO	NO	NO	NO	NO	YES	YES	YES	NO	NO	NO	NONE
FUOP3.bam	610	MALE	66 Years	ETSAKO	36.3	70	40	14	NONE	NO	NO	NO	NO	NO	YES	NO	NO	YES	NO	YES	ABD
FUOP1.bam	611	MALE	33 Years	ESAN	36.7	110	60	1	NONE	NO	NO	NO	NO	NO	NO	NO	NO	NO	NO	NO	NONE
FUOP3.bam	613	MALE	21 Years	ESAN	36.6	110	60	9	NO	NO	NO	NO	NO	NO	YES	NO	NO	YES	NO	YES	JOINT/MUS
FUOP1.bam	614	FEMALE	27 Years	IGARRA	38.8	120	80	3	NONE	NO	NO	NO	NO	NO	YES	YES	YES	YES	NO	NO	NONE
LIB10_pool6.bam	616	MALE	54 Years	ESAN	36.2	120	100	20	NONE	NO	NO	NO	NO	NO	NO	NO	NO	NO	NO	NO	NONE
FUOP3.bam	617	FEMALE	2 Years	ESAN	38.2	110	70	6	NO	NO	NO	NO	NO	NO	YES	NO	YES	YES	YES	YES	NONE
LIB10_pool5.bam	618	FEMALE	22 Years	ESAN	38	130	80	14	NONE	NO	NO	NO	NO	NO	NO	YES	YES	YES	NO	YES	NONE
620-hex.bam	620	FEMALE	53 Years	OWAN	38.2	170	80	30	NONE	NO	NO	NO	NO	NO	YES	NO	NO	YES	NO	YES	ABDOMINAL
620PP.bam	620	FEMALE	26 Years	ESAN	36.5	100	70	12	NONE	NO	NO	NO	NO	NO	NO	YES	NO	YES	NO	NO	ABD/MUS	note this is modified hexamer
FUOP4.bam	621	FEMALE	23 Years	ESAN	36.5	100	70	12	NONE	NO	NO	NO	NO	NO	NO	YES	NO	YES	NO	NO	ABD/MUS
FUOP7.bam	623	FEMALE	22 Years	ESAN	39	110	70	6	NONE	NO	NO	NO	NO	NO	NO	NO	YES	NO	YES	NO	NONE
FUOP7.bam	626	FEMALE	36 Years	ESAN	36	120	70	1	NONE	NO	NO	NO	NO	NO	NO	NO	YES	NO	NO	YES	L.LOIN PAIN
FUOP7.bam	629	FEMALE	27 Years	ESAN	36.5	120	70	5	NONE	NO	NO	NO	NO	NO	NO	NO	NO	NO	NO	YES	NONE
630.bam	630	MALE	41 Years	YORUBA	37	120	70	14	NONE	NO	NO	NO	NO	NO	YES	YES	NO	YES	NO	YES	NONE
631.bam	631	MALE	27 Years	ESAN	37.8	140	70	5	URINE	NO	NO	NO	NO	NO	NO	NO	NO	NO	NO	NO	ABD
632.bam	632	FEMALE	39 Years	ESAN	36	90	60	10	STOOL	NO	NO	NO	NO	NO	YES	NO	NO	YES	NO	YES	NONE
FUOP7.bam	687	MALE	14 Years	IGBO	37.3	Not determined	Not determined	3	NONE	NO	NO	NO	NO	NO	YES	YES	YES	YES	NO	YES	ABDOMINA
FUOP6.bam	697	FEMALE	27 Years	ESAN	38	114	72	3	NONE	NO	NO	NO	NO	NO	YES	NO	NO	YES	NO	YES	ABDOMINA
852.bam	852	MALE	24 Years	ESAN	40	70	40	14	NONE	NO	NO	NO	NO	NO	YES	NO	NO	NO	NO	YES	NONE
989.bam	989	MALE	24 Years	ESAN	38.2	100	60	6	NONE	NO	YES	NO	NO	NO	YES	YES	YES	YES	NO	YES	NONE
996.bam	996	MALE	20 Years	YORUBA	37.4	130	90	2	NOSE	NO	NO	NO	NO	NO	YES	YES	YES	YES	NO	YES	ABDOMINAL
FUOP7.bam	997	FEMALE	35 Years	ESAN	36	160	100	35	NONE	YES	NO	NO	NO	NO	YES	YES	YES	NO	NO	YES	NONE
1001.bam	1001	MALE	32 Years	BINI	36.7	119	77	3	NONE	NO	NO	NO	NO	NO	YES	YES	NO	YES	YES	NO	ABDO/MUS
1011.bam	1011	MALE	43 Years	YORUBA	36	110	70	3	NONE	NO	NO	NO	NO	NO	NO	NO	NO	NO	NO	YES	NONE
1014.bam	1014	MALE	46 Years	OWAN	36.6	180	120	1	NONE	NO	NO	NO	NO	NO	NO	NO	YES	NO	NO	YES	NONE
1017.bam	1017	MALE	21 Years	URHOBO	39.8	110	60	4	NONE	NO	YES	NO	NO	YES	YES	NO	YES	NO	NO	YES	NONE
FUOP8.bam	1022	MALE	8 Years	ESAN	39.8	100	28	11	NONE	NO	YES	NO	NO	NO	NO	NO	YES	NO	NO	YES	ABDOMINAL
1023.bam	1023	FEMALE	33 Years	YORUBA	37.6	140	100	1	NONE	NO	NO	NO	NO	NO	NO	NO	NO	YES	NO	NO	ABDOMINAL
FUOP8.bam	1025	FEMALE	41 Years	ESAN	37.9	100	60	1	NONE	NO	NO	YES	NO	NO	NO	NO	NO	NO	NO	YES	ABDOMINAL
1032.bam	1032	FEMALE	35 Years	ESAN	36	120	70	8	NONE	NO	NO	NO	NO	NO	YES	NO	NO	NO	NO	YES	NONE
FUOP4_LIB11-18.bam	1033	MALE	63 Years	ESAN	38.4	130	90	14	GUM/NOSE	NO	NO	NO	NO	NO	YES	NO	NO	NO	NO	YES	NONE
FUOP3_LIB11-18.bam	1035	MALE	42 Years	ESAN	40	160	90	3	NONE	NO	NO	NO	NO	NO	NO	NO	YES	NO	NO	NO	NONE
FUOP6.bam	1043	MALE	55 Years	BINI	36.1	147	82	7	NONE	NO	NO	NO	NO	NO	YES	NO	NO	NO	NO	YES	NONE
1045.bam	1045	MALE	14 Years	ESAN	35.7	88	57	8	NONE	NO	YES	NO	NO	NO	YES	NO	YES	NO	NO	YES	NONE
FUOP4_LIB11-18.bam	1046	FEMALE	24 Years	ESAN	36	106	56	6	NONE	NO	NO	NO	NO	NO	NO	NO	NO	YES	NO	YES	MUSCLE/BACK
1049.bam	1049	MALE	28 Years	ESAN	38.1	111	87	5	NOSE	NO	YES	NO	NO	NO	YES	NO	YES	YES	NO	YES	NONE
FUOP4_LIB11-18.bam	1050	MALE	67 Years	ETSAKO	37.2	120	70	2	NONE	NO	NO	NO	NO	NO	YES	NO	YES	NO	NO	YES	NONE
1051.bam	1051	FEMALE	35 Years	OTHER	37	120	90	14	NONE	YES	NO	YES	NO	NO	YES	YES	YES	YES	YES	YES	ABDOMINAL
1052.bam	1052	MALE	25 Years	IGBO	37.3	120	90	8	NONE	NO	NO	NO	NO	NO	YES	NO	NO	YES	NO	YES	ABDOMINAL
FUOP3_LIB11-18.bam	1054	FEMALE	32 Years	ETSAKO	35.7	110	70	4	SPUTUM	YES	NO	NO	NO	NO	YES	YES	NO	NO	NO	YES	ABD/JOINT
1055.bam	1055	MALE	20 Years	ESAN	37.8	100	70	4	NONE	YES	NO	NO	NO	NO	YES	NO	NO	NO	NO	NO	NONE
1056.bam	1056	MALE	30 Years	ESAN	37.3	120	80	7	NONE	NO	YES	NO	NO	NO	YES	YES	YES	NO	YES	YES	JOINT/MUS
1059.bam	1059	MALE	69 Years	ESAN	36.2	140	90	4	NONE	NO	NO	NO	NO	NO	YES	NO	NO	NO	NO	YES	ABDOMINAL
FUOP8.bam	1060	FEMALE	22 Years	ESAN	36.7	103	68	5	NONE	NO	YES	NO	NO	NO	YES	NO	NO	NO	NO	YES	ABD/JOINT
FUOP8.bam	1061	FEMALE	23 Years	OWAN	36	110	70	4	NONE	NO	NO	NO	NO	NO	YES	NO	YES	NO	YES	YES	ABDOMINAL
FUOP7.bam	1063	FEMALE	9 Years	ESAN	36.8	116	78	2	VOMIT	NO	NO	NO	NO	NO	NO	NO	YES	NO	NO	YES	ABDOMINAL
1068.bam	1068	MALE	12 Years	ESAN	39	NA	NA	7	NONE	NO	NO	NO	NO	NO	NO	NO	YES	YES	YES	YES	NONE
1070.bam	1070	FEMALE	55 Years	OTHER	36.8	140	70	14	NONE	NO	YES	NO	NO	NO	YES	NO	YES	NO	NO	YES	ABDOMINAL
1071.bam	1071	MALE	25 Years	BINI	38.3	120	70	3	NONE	NO	YES	NO	NO	NO	YES	NO	YES	YES	NO	YES	NONE
1072.bam	1072	MALE	35 Years	ESAN	37.9	110	70	28	NONE	NO	YES	NO	NO	NO	NO	YES	YES	YES	NO	YES	ABD/JNT/MUS/BAC
1078.bam	1078	MALE	41 Years	ESAN	36.5	120	70	14	NONE	NO	NO	NO	NO	NO	YES	NO	YES	NO	NO	YES	NONE
1079.bam	1079	FEMALE	43 Years	ESAN	36	100	70	14	NA	NO	NO	NO	NO	NO	YES	NO	NO	NO	NO	YES	NONE
1081.bam	1081	FEMALE	57 Years	ESAN	37.7	140	100	30	NONE	NO	NO	NO	NO	NO	YES	NO	NO	NO	NO	NO	JOINT
FUOP8.bam	1082	FEMALE	69 Years	ESAN	37.1	140	90	3	NONE	NO	NO	NO	NO	NO	YES	NO	YES	NO	NO	NO	JOINT/BACK
1083.bam	1083	MALE	17 Years	ESAN	36.5	130	66	8	NONE	YES	NO	NO	NO	NO	YES	NO	YES	YES	NO	YES	ABD/MUS/BACK
1085.bam	1085	FEMALE	29 Years	ESAN	36.7	102	68	6	NONE	NO	NO	NO	NO	NO	NO	NO	NO	NO	NO	NO	ABD/JOINT
1086.bam	1086	MALE	35 Years	ESAN	36.8	130	77	4	NONE	NO	NO	NO	NO	NO	YES	YES	NO	YES	NO	NO	NONE
1088.bam	1088	MALE	26 Years	IGBO	36.5	120	70	14	NONE	NO	NO	NO	NO	NO	NO	NO	NO	YES	NO	NO	NONE
1089.bam	1089	MALE	53 Years	ESAN	37	120	70	20	NONE	NO	NO	YES	NO	NO	YES	NO	NO	NO	NO	YES	NONE
FUOP2_LIB11-18.bam	1090	MALE	26 Years	ESAN	36.7	121	79	11	GUM/SPUTUM	NO	NO	NO	NO	NO	NO	YES	NO	YES	NO	YES	ABD/JOINT/M
1093.bam	1093	MALE	58 Years	ESAN	37.2	130	70	4	NONE	NO	NO	NO	NO	NO	YES	YES	NO	NO	NO	YES	NONE
1094.bam	1094	MALE	32 Years	OTHER	37	120	80	10	NONE	YES	YES	NO	NO	NO	YES	YES	NO	NO	NO	YES	BACK
1098.bam	1098	MALE	21 Years	ETSAKO	39.8	130	80	4	NONE	NO	NO	NO	NO	NO	NO	NO	YES	NO	NO	YES	NONE
1099.bam	1099	FEMALE	8 Years	OWAN	37.2	88	57	8	NONE	NO	NO	NO	NO	NO	YES	NO	YES	YES	NO	YES	ABDOMNAL
1102.bam	1102	MALE	30 Years	YORUBA	36.2	114	68	7	NONE	NO	NO	NO	NO	NO	YES	YES	NO	YES	NO	YES	NONE
1103.bam	1103	MALE	20 Years	ETSAKO	36.9	132	100	14	NONE	NO	NO	NO	NO	NO	YES	YES	YES	NO	NO	YES	ABD
1104.bam	1104	FEMALE	4 Years	ETSAKO	37.3	NA	NA	3	NONE	NO	NO	NO	NO	NO	NO	NO	NO	NO	NO	NO	NONE
1106.bam	1106	FEMALE	36 Years	ESAN	36.4	114	69	13	NONE	NO	NO	NO	NO	NO	YES	NO	NO	YES	NO	NO	JOINT/MUS
1107.bam	1107	MALE	18 Years	ESAN	37.5	80	60	5	NONE	NO	NO	NO	NO	NO	YES	NO	YES	NO	NO	YES	JOINT
1113.bam	1113	MALE	34 Years	ESAN	37	110	70	7	NONE	NO	NO	YES	NO	NO	YES	NO	NO	NO	NO	YES	JOINT
1116.bam	1116	FEMALE	29 Years	IGARRA	36.4	100	60	10	NONE	NO	NO	NO	NO	NO	NO	YES	YES	YES	NO	YES	ABDOMINAL
1120.bam	1120	FEMALE	28 Years	ESAN	37.7	130	80	3	NONE	NO	NO	NO	NO	NO	NO	NO	YES	NO	NO	YES	NONE
1122.bam	1122	FEMALE	52 Years	IGBO	36.8	138	75	3	NONE	NO	NO	NO	NO	YES	NO	NO	NO	YES	NO	YES	ABD/JOINT/M
1123.bam	1123	MALE	31 Years	ESAN	37.9	100	70	3	NONE	NO	NO	NO	NO	NO	YES	NO	NO	NO	NO	YES	NONE
FUOP2_LIB11-18.bam	1124	FEMALE	16 Years	ESAN	36.5	124	75	5	NONE	NO	NO	NO	NO	NO	NO	NO	NO	YES	NO	NO	NONE
FUOP2_LIB11-18.bam	1125	FEMALE	54 Years	ESAN	36.2	140	80	4	NONE	NO	NO	NO	NO	YES	YES	NO	NO	NO	YES	YES	NONE
FUOP1_LIB11-18.bam	1126	FEMALE	27 Years	ESAN	38	110	70	4	N0NE	NO	NO	NO	NO	NO	YES	NO	YES	NO	NO	YES	NONE
1130.bam	1130	FEMALE	48 Years	ESAN	36.9	110	80	5	VAGINAL	NO	NO	NO	NO	NO	YES	NO	YES	NO	NO	YES	NECK/WAIST
FUOP3_LIB11-18.bam	1132	FEMALE	25 Years	ESAN	36.6	124	88	3	NONE	NO	YES	NO	NO	NO	YES	NO	NO	YES	NO	YES	BACK
1133.bam	1133	MALE	34 Years	ESAN	37.5	120	60	7	NONE	NO	NO	NO	NO	NO	YES	NO	NO	NO	NO	YES	NONE
1135.bam	1135	FEMALE	27 Years	ESAN	37.1	134	77	8	NONE	NO	NO	NO	NO	NO	YES	NO	NO	YES	NO	YES	ABD/MUS/BACK
FUOP1_LIB11-18.bam	1136	FEMALE	46 Years	ESAN	36.8	100	60	7	NONE	NO	NO	NO	NO	NO	NO	NO	YES	YES	NO	YES	BACK
2000.bam	2000	FEMALE	31 Years	ESAN	36.8	120	70	25	NONE	No	No	No	No	No	Yes	No	Yes	Yes	Yes	Yes	Joint
2001.bam	2001	MALE	44 Years	URHOBO	37.7	130	80	7	Vomit	No	Yes	No	No	No	No	No	Yes	Yes	Yes	Yes	Abdominal
2002.bam	2002	MALE	36 Years	ESAN	37.7	130	80	7	Vomit	No	Yes	No	No	No	No	No	Yes	Yes	Yes	Yes	Abdominal
2003.bam	2003	MALE	36 Years	ESAN	36.4	220	120	20	Vomit	No	No	No	No	No	No	No	Yes	No	No	Yes	Abdominal
2004.bam	2004	MALE	53 Years	IGBO	36.3	127	84	31	NONE	No	No	No	No	No	Yes	No	No	Yes	No	Yes	NONE
2017.bam	2017	MALE	60 Years	ESAN	36.5	152	83	15	NONE	Yes	No	No	No	No	Yes	No	No	No	No	No	NONE
2018.bam	2018	MALE	18 Years	ETSAKO	36.9	100	60	8	NONE	No	No	No	No	No	No	No	No	No	No	No	NECK
2019.bam	2019	MALE	23 Years	OWAN	36.5	120	70	7	NONE	No	No	No	No	No	No	No	No	No	No	Yes	NONE
2035.bam	2035	FEMALE	34 Years	ESAN	37	120	80	20	NONE	No	No	No	No	No	Yes	No	No	No	No	Yes	NONE
2036.bam	2036	MALE	31 Years	YORUBA	35.4	104	56	6	NONE	No	No	No	No	No	No	No	No	No	No	Yes	NONE
2038.bam	2038	FEMALE	47 Years	ESAN	36.3	112	77	30	NONE	No	No	No	No	No	Yes	Yes	No	No	No	No	NONE
2039.bam	2039	FEMALE	33 Years	ETSAKO	36.8	120	80	18	NONE	No	No	No	No	No	Yes	Yes	Yes	Yes	No	Yes	Abdominal
2040.bam	2040	FEMALE	28 Years	ETSAKO	36	110	70	5	NONE	No	No	No	No	No	No	No	Yes	No	No	Yes	Abdominal
2041.bam	2041	MALE	30 Years	ISOKO	36.4	138	93	15	NONE	No	No	No	No	No	Yes	No	No	No	No	Yes	NONE
2045.bam	2045	MALE	61 Years	IGBO	36	100	60	1	NONE	No	No	No	No	No	Yes	No	No	No	No	Yes	NONE
2047.bam	2047	MALE	70 Years	ESAN	37.4	149	87	3	NONE	No	No	No	No	No	No	No	No	No	No	Yes	Abdominal
2048.bam	2048	MALE	70 Years	OWAN	37.2	160	90	10	NONE	No	No	No	No	No	No	No	Yes	No	No	Yes	Joint
2052.bam	2052	MALE	32 Years	ESAN	37	110	60	5	NONE	No	No	No	No	No	Yes	Yes	Yes	Yes	Yes	Yes	Abdominal
2070.bam	2070	FEMALE	35 Years	HAUSA	39.9	100	70	7	NONE	No	No	No	No	No	Yes	No	Yes	No	Yes	Yes	Abdominal

## Sheet: Afebrile
BAM File	Sample ID	Gender	City	Age	Ethnicity
1M.bam	1M	Female	Eko-Ewu	39	Esan
1F.bam	1F	Male	Eko-Ewu	45	Esan
1C.bam	1C	Female	Eko-Ewu	20	Esan
2M.bam	2M	Female	Illeh, Ekpoma	54	Esan
2F.bam	2F	Male	Illeh, Ekpoma	63	Esan
2C.bam	2C	Female	Illeh, Ekpoma	26	Esan
DF_LIB5.bam	4M	Female	Iruekpen Ekpoma	55	Esan
DF_LIB5.bam	4F	Male	Iruekpen Ekpoma	70	Esan
DF_LIB5.bam	4C	Male	Iruekpen Ekpoma	35	Esan
HP1.bam	5M	Female	Irrua	41	Esan
HP1.bam	5F	Male	Irrua	51	Esan
HP1.bam	5C	Female	Irrua	18	Esan
DF_LIB7.bam	6M	Female	Illeh, Ekpoma	68	Esan
DF_LIB7.bam	6F	Male	Illeh, Ekpoma	80	Esan
DF_LIB7.bam	6C	Male	Illeh, Ekpoma	48	Esan
HP1_LIB11-18.bam	7M	Female	USUGBENU	49	Esan
HP1_LIB11-18.bam	7F	Male	USUGBENU	60	Esan
HP1_LIB11-18.bam	7C	Male	USUGBENU	27	Esan
DF_LIB7.bam	8M	Female	Uromi	38	Esan
DF_LIB7.bam	8F	Male	Uromi	64	Esan
DF_LIB7.bam	8C	Male	Uromi	21	Esan
9M.bam	9M	Female	Irrua	50	Esan
9F.bam	9F	Male	Irrua	52	Esan
9C.bam	9C	Male	Irrua	25	Esan
DF_LIB7.bam	10M	Female	Illeh, Ekpoma	60	Esan
DF_LIB7.bam	10F	Male	Illeh, Ekpoma	69	Esan
DF_LIB7.bam	10C	Female	Illeh, Ekpoma	21	Esan
11M.bam	11M	Female	Irrua	39	Esan
11F.bam	11F	Male	Irrua	49	Esan
11C.bam	11C	Male	Irrua	21	Esan
DF_LIB7.bam	12M	Female	Ekpoma	75	Esan
DF_LIB7.bam	12F	Male	Ekpoma	85	Esan
DF_LIB7.bam	12C	Female	Ekpoma	39	Esan
HP1_LIB11-18.bam	13M	Female	Illeh, Ekpoma	45	Esan
HP1_LIB11-18.bam	13F	Male	Illeh, Ekpoma	58	Esan
HP1_LIB11-18.bam	13C	Female	Illeh, Ekpoma	18	Esan
H_ultra_p1.bam	14M	Female	Irrua	42	Esan
H_ultra_p1.bam	14F	Male	Irrua	56	Esan
H_ultra_p1.bam	14C	Male	Irrua	18	Esan
HP1_LIB11-18.bam	15M	Female	Illeh, Ekpoma	45	Esan
HP1_LIB11-18.bam	15F	Male	Illeh, Ekpoma	48	Esan
HP1_LIB11-18.bam	15C	Male	Illeh, Ekpoma	21	Esan
DF_LIB7.bam	16M	Female	Illeh, Ekpoma	51	Esan
DF_LIB7.bam	16F	Male	Illeh, Ekpoma	60	Esan
DF_LIB7.bam	16C	Male	Illeh, Ekpoma	21	Esan
HP1_LIB11-18.bam	17M	Female	Ekpoma	46	Esan
HP1_LIB11-18.bam	17F	Male	Ekpoma	55	Esan
HP1_LIB11-18.bam	17C	Female	Ekpoma	24	Esan
LIB10_pool16.bam	18M	Female	Illeh, Ekpoma	60	Esan
LIB10_pool16.bam	18F	Male	Illeh, Ekpoma	63	Esan
LIB10_pool16.bam	18C	Female	Illeh, Ekpoma	26	Esan
DF_LIB1.bam	19M	Female	Illeh, Ekpoma	46	Esan
DF_LIB1.bam	19F	Male	Illeh, Ekpoma	61	Esan
DF_LIB1.bam	19C	Female	Illeh, Ekpoma	22	Esan
DF_LIB8.bam	20M	Female	Irrua	60	Esan
DF_LIB8.bam	20F	Male	Irrua	60	Esan
DF_LIB8.bam	20C	Female	Irrua	34	Esan
DF_LIB2.bam	21M	Female	Irrua	42	Esan
DF_LIB2.bam	21F	Male	Irrua	72	Esan
DF_LIB2.bam	21C	Female	Irrua	19	Esan
HP2_LIB11-18.bam	23M	Female	Eko-Ewu	49	Esan
HP2_LIB11-18.bam	23F	Male	Eko-Ewu	50	Esan
HP2_LIB11-18.bam	23C	Female	Eko-Ewu	18	Esan
DF_LIB8.bam	24M	Female	Illeh, Ekpoma	60	Esan
DF_LIB8.bam	24F	Male	Illeh, Ekpoma	80	Esan
DF_LIB8.bam	24C	Male	Illeh, Ekpoma	32	Esan
HP2_LIB11-18.bam	25M	Female	Irrua	40	Esan
HP2_LIB11-18.bam	25F	Male	Irrua	52	Esan
HP2_LIB11-18.bam	25C	Female	Irrua	19	Esan
DF_LIB8.bam	26M	Female	Illeh, Ekpoma	62	Esan
DF_LIB8.bam	26F	Male	Illeh, Ekpoma	67	Esan
DF_LIB8.bam	26C	Male	Illeh, Ekpoma	23	Esan
DF_LIB8.bam	27M	Female	Illeh, Ekpoma	55	Esan
DF_LIB8.bam	27F	Male	Illeh, Ekpoma	64	Esan
DF_LIB8.bam	27C	Male	Illeh, Ekpoma	35	Esan
H_ultra_p1.bam	28M	Female	Irrua	58	Esan
H_ultra_p1.bam	28F	Male	Irrua	68	Esan
H_ultra_p1.bam	28C	Male	Irrua	32	Esan
DF_LIB8.bam	29M	Female	Iruekpen Ekpoma	45	Esan
DF_LIB8.bam	29F	Male	Iruekpen Ekpoma	75	Esan
DF_LIB8.bam	29C	Male	Iruekpen Ekpoma	18	Esan
DF_LIB8.bam	30M	Female	Illeh, Ekpoma	56	Esan
DF_LIB8.bam	30F	Male	Illeh, Ekpoma	67	Esan
DF_LIB8.bam	30C	Male	Illeh, Ekpoma	22	Esan
DFultra1.bam	31M	Female	Ekpoma	49	Esan
DFultra1.bam	31F	Male	Ekpoma	58	Esan
DFultra1.bam	31C	Female	Ekpoma	22	Esan
DF_LIB8.bam	32M	Female	Ekpoma	60	Esan
DF_LIB8.bam	32F	Male	Ekpoma	75	Esan
DF_LIB8.bam	32C	Male	Ekpoma	35	Esan
H_ultra_p1.bam	33M	Female	Irrua	55	Esan
H_ultra_p1.bam	33F	Male	Irrua	60	Esan
H_ultra_p1.bam	33C	Female	Irrua	26	Esan
DF_LIB8.bam	34M	Female	Illeh, Ekpoma	45	Esan
DF_LIB8.bam	34F	Male	Illeh, Ekpoma	62	Esan
DF_LIB8.bam	34C	Male	Illeh, Ekpoma	21	Esan
DF_LIB5.bam	35M	Female	Iruekpen Ekpoma	45	Esan
DF_LIB5.bam	35F	Male	Iruekpen Ekpoma	55	Esan
DF_LIB5.bam	35C	Female	Iruekpen Ekpoma	18	Esan
DF_LIB7.bam	36M	Female	Irrua	42	Esan
DF_LIB7.bam	36F	Male	Irrua	50	Esan
DF_LIB7.bam	36C	Female	Irrua	20	Esan
DFultra1.bam	37M	Female	Illeh, Ekpoma	41	Esan
DFultra1.bam	37F	Male	Illeh, Ekpoma	48	Esan
DFultra1.bam	37C	Female	Illeh, Ekpoma	21	Esan
DF_LIB7.bam	38M	Female	Iruekpen Ekpoma	44	Esan
DF_LIB7.bam	38F	Male	Iruekpen Ekpoma	50	Esan
DF_LIB7.bam	38C	Female	Iruekpen Ekpoma	21	Esan
DF_LIB6.bam	39M	Female	Ekpoma	42	Esan
DF_LIB6.bam	39F	Male	Ekpoma	45	Esan
DF_LIB6.bam	39C	Female	Ekpoma	19	Esan
H_ultra_p1.bam	40M	Female	Illeh, Ekpoma	60	Esan
H_ultra_p1.bam	40F	Male	Illeh, Ekpoma	62	Esan
H_ultra_p1.bam	40C	Male	Illeh, Ekpoma	21	Esan
DF_LIB6.bam	41M	Female	Illeh, Ekpoma	45	Esan
DF_LIB6.bam	41F	Male	Illeh, Ekpoma	60	Esan
DF_LIB6.bam	41C	Female	Illeh, Ekpoma	18	Esan
DF_LIB6.bam	42M	Female	Ekpoma	60	Esan
DF_LIB6.bam	42F	Male	Ekpoma	65	Esan
DF_LIB6.bam	42C	Male	Ekpoma	19	Esan
DF_LIB5.bam	43M	Female	Iruekpen Ekpoma	56	Esan
DF_LIB5.bam	43F	Male	Iruekpen Ekpoma	78	Esan
DF_LIB5.bam	43C	Male	Iruekpen Ekpoma	24	Esan
DF_LIB5.bam	44M	Female	Irrua	40	Esan
DF_LIB5.bam	44F	Male	Irrua	58	Esan
DF_LIB5.bam	44C	Male	Irrua	28	Esan
DF_LIB7.bam	45M	Female	Iruekpen Ekpoma	60	Esan
DF_LIB7.bam	45F	Male	Iruekpen Ekpoma	76	Esan
DF_LIB7.bam	45C	Male	Iruekpen Ekpoma	24	Esan
DF_LIB5.bam	46M	Female	Ekpoma	53	Esan
DF_LIB5.bam	46F	Male	Ekpoma	70	Esan
DF_LIB5.bam	46C	Male	Ekpoma	20	Esan
H_ultra_p1.bam	47M	Female	Ibore-Irrua	48	Esan
H_ultra_p1.bam	47F	Male	Ibore-Irrua	67	Esan
H_ultra_p1.bam	47C	Male	Ibore-Irrua	22	Esan
DF_LIB5.bam	48M	Female	Irrua	48	Esan
DF_LIB5.bam	48F	Male	Irrua	65	Esan
DF_LIB5.bam	48C	Female	Irrua	19	Esan
49M.bam	49M	Female	Ekpoma	42	Esan
49F.bam	49F	Male	Ekpoma	55	Esan
49C_HiSeq.bam	49C	Female	Ekpoma	19	Esan
DF_LIB5.bam	50M	Female	Ewu	50	Esan
DF_LIB5.bam	50F	Male	Ewu	75	Esan
DF_LIB5.bam	50C	Male	Ewu	23	Esan
HP5.bam	51M	Female	Iruekpen Ekpoma	43	Esan
HP5.bam	51F	Male	Iruekpen Ekpoma	50	Esan
HP5.bam	51C	Female	Iruekpen Ekpoma	25	Esan
HP2_LIB11-18.bam	52M	Female	Iruekpen Ekpoma	49	Esan
HP2_LIB11-18.bam	52F	Male	Iruekpen Ekpoma	56	Esan
HP2_LIB11-18.bam	52C	Female	Iruekpen Ekpoma	20	Esan
54M.bam	54M	Female	Ekpoma	40	Esan
54F.bam	54F	Male	Ekpoma	55	Esan
54C.bam	54C	Female	Ekpoma	20	Esan
DF_LIB5.bam	55M	Female	Iruekpen Ekpoma	45	Esan
DF_LIB5.bam	55F	Male	Iruekpen Ekpoma	52	Esan
DF_LIB5.bam	55C	Male	Iruekpen Ekpoma	18	Esan
HP5.bam	56M	Female	Irrua	40	Esan
HP5.bam	56F	Male	Irrua	56	Esan
HP5.bam	56C	Female	Irrua	18	Esan
DF_LIB7.bam	57M	Female	ewu	60	Esan
DF_LIB7.bam	57F	Male	ewu	80	Esan
DF_LIB7.bam	57C	Male	ewu	25	Esan
DF_LIB6.bam	58M	Female	Ekpoma	41	Esan
DF_LIB6.bam	58F	Male	Ekpoma	61	Esan
DF_LIB6.bam	58C	Male	Ekpoma	23	Esan
DF_LIB5.bam	59M	Female	Iruekpen Ekpoma	48	Esan
DF_LIB5.bam	59F	Male	Iruekpen Ekpoma	57	Esan
DF_LIB5.bam	59C	Male	Iruekpen Ekpoma	25	Esan
HP6.bam	60M	Female	Ewu	31	Esan
HP6.bam	60F	Male	Ewu	35	Esan
HP6.bam	60C	Male	Ewu	18	Esan
DF_LIB4.bam	61M	Female	Irrua	65	Esan
DF_LIB4.bam	61F	Male	Irrua	70	Esan
DF_LIB4.bam	61C	Male	Irrua	48	Esan
H_ultra_p1.bam	62M	Female	Eidenu-Irrua	50	Esan
H_ultra_p1.bam	62F	Male	Eidenu-Irrua	68	Esan
H_ultra_p1.bam	62C	Male	Eidenu-Irrua	20	Esan
DF_LIB1.bam	73M	Female	Eidenu-Irrua	39	Esan
DF_LIB1.bam	73F	Male	Eidenu-Irrua	60	Esan
DF_LIB1.bam	73C	Female	Eidenu-Irrua	19	Esan
DF_LIB3.bam	78M	Female	Eidenu-Irrua	55	Esan
DF_LIB3.bam	78F	Male	Eidenu-Irrua	68	Esan
DF_LIB3.bam	78C	Female	Eidenu-Irrua	18	Esan
DF_LIB6.bam	79M	Female	Eidenu-Irrua	35	Esan
DF_LIB6.bam	79F	Male	Eidenu-Irrua	41	Esan
DF_LIB6.bam	79C	Female	Eidenu-Irrua	19	Esan
DF_LIB4.bam	80M	Female	Ewu	70	Esan
DF_LIB4.bam	80F	Male	Ewu	85	Esan
DF_LIB4.bam	80C	Female	Ewu	41	Esan
DF_LIB3.bam	81M	Female	Eidenu-Irrua	42	Esan
DF_LIB3.bam	81F	Male	Eidenu-Irrua	48	Esan
DF_LIB3.bam	81C	Male	Eidenu-Irrua	19	Esan
DF_LIB6.bam	82M	Female	Irrua	62	Esan
DF_LIB6.bam	82F	Male	Irrua	75	Esan
DF_LIB6.bam	82C	Male	Irrua	32	Esan
DF_LIB4.bam	83M	Female	Eidenu-Irrua	55	Esan
DF_LIB4.bam	83F	Male	Eidenu-Irrua	65	Esan
DF_LIB4.bam	83C	Female	Eidenu-Irrua	18	Esan
HP6.bam	84M	Female	Illeh-Ekpoma	37	Esan
HP6.bam	84F	Male	Illeh-Ekpoma	59	Esan
HP6.bam	84C	Male	Illeh-Ekpoma	19	Esan
DF_LIB1.bam	87M	Female	Eidenu-Irrua	38	Esan
DF_LIB1.bam	87F	Male	Eidenu-Irrua	45	Esan
DF_LIB1.bam	87C	Female	Eidenu-Irrua	18	Esan
DF_LIB6.bam	88M	Female	Irrua	45	Esan
DF_LIB6.bam	88F	Male	Irrua	49	Esan
DF_LIB6.bam	88C	Female	Irrua	19	Esan
DF_LIB1.bam	89M	Female	Illeh-Ekpoma	80	Esan
DF_LIB1.bam	89F	Male	Illeh-Ekpoma	98	Esan
DF_LIB1.bam	89C	Male	Illeh-Ekpoma	50	Esan
DF_LIB3.bam	90M	Female	Eidenu-Irrua	38	Esan
DF_LIB3.bam	90F	Male	Eidenu-Irrua	50	Esan
DF_LIB3.bam	90C	Female	Eidenu-Irrua	23	Esan
H_ultra_p2.bam	91M	Female	Eidenu-Irrua	55	Esan
H_ultra_p2.bam	91F	Male	Eidenu-Irrua	62	Esan
H_ultra_p2.bam	91C	Female	Eidenu-Irrua	18	Esan
DF_LIB3.bam	92M	Female	Eidenu-Irrua	38	Esan
DF_LIB3.bam	92F	Male	Eidenu-Irrua	49	Esan
DF_LIB3.bam	92C	Female	Eidenu-Irrua	23	Esan
H_ultra_p2.bam	94M	Female	Ibore-Irrua	51	Esan
H_ultra_p2.bam	94F	Male	Ibore-Irrua	60	Esan
H_ultra_p2.bam	94C	Female	Ibore-Irrua	20	Esan
DF_LIB6.bam	93M	Female	Eidenu-Irrua	86	Esan
DF_LIB6.bam	93F	Male	Eidenu-Irrua	46	Esan
DF_LIB6.bam	93C	Male	Eidenu-Irrua	19	Esan
DF_LIB2.bam	95M	Female	Ibore-Irrua	42	Esan
DF_LIB2.bam	95F	Male	Ibore-Irrua	65	Esan
DF_LIB2.bam	95C	Male	Ibore-Irrua	18	Esan
HP2_LIB11-18.bam	96M	Female	Irrua	48	Esan
HP2_LIB11-18.bam	96F	Male	Irrua	58	Esan
HP2_LIB11-18.bam	96C	Male	Irrua	19	Esan
DF_LIB2.bam	97M	Female	Ibore-Irrua	60	Esan
DF_LIB2.bam	97F	Male	Ibore-Irrua	72	Esan
DF_LIB2.bam	97C	Male	Ibore-Irrua	27	Esan
DF_LIB3.bam	98M	Female	Eidenu-Irrua	65	Esan
DF_LIB3.bam	98F	Male	Eidenu-Irrua	80	Esan
DF_LIB3.bam	98C	Male	Eidenu-Irrua	27	Esan
DF_LIB3.bam	99M	Female	Eidenu-Irrua	70	Esan
DF_LIB3.bam	99F	Male	Eidenu-Irrua	75	Esan
DF_LIB3.bam	99C	Female	Eidenu-Irrua	29	Esan
H_ultra_p2.bam	100M	Female	Ubiaja	54	Esan
H_ultra_p2.bam	100F	Male	Ubiaja	68	Esan
H_ultra_p2.bam	100C	Male	Ubiaja	31	Esan
DF_LIB3.bam	101M	Female	Eidenu-Irrua	65	Esan
DF_LIB3.bam	101F	Male	Eidenu-Irrua	75	Esan
DF_LIB3.bam	101C	Female	Eidenu-Irrua	18	Esan
102M.bam	102M	Female	Illeh-Ekpoma	37	Esan
102F.bam	102F	Male	Illeh-Ekpoma	48	Esan
102C.bam	102C	Male	Illeh-Ekpoma	21	Esan
DF_LIB2.bam	103M	Female	Ibore-Irrua	48	Esan
DF_LIB2.bam	103F	Male	Ibore-Irrua	58	Esan
DF_LIB2.bam	103C	Female	Ibore-Irrua	19	Esan
H_ultra_p2.bam	105M	Female	Eidenu-Irrua	52	Esan
H_ultra_p2.bam	105F	Male	Eidenu-Irrua	59	Esan
H_ultra_p2.bam	105C	Male	Eidenu-Irrua	34	Esan
DF_LIB2.bam	107M	Female	Ibore-Irrua	65	Esan
DF_LIB2.bam	107F	Male	Ibore-Irrua	70	Esan
DF_LIB2.bam	107C	Male	Ibore-Irrua	35	Esan
111M.bam	111M	Female	Eidenu-Irrua	48	Esan
111F.bam	111F	Male	Eidenu-Irrua	54	Esan
111C.bam	111C	Female	Eidenu-Irrua	19	Esan
HP2_LIB11-18.bam	113M	Female	Ibore-Irrua	38	Esan
HP2_LIB11-18.bam	113F	Male	Ibore-Irrua	46	Esan
HP2_LIB11-18.bam	113C	Male	Ibore-Irrua	22	Esan
114M.bam	114M	Female	Illeh-Ekpoma	42	Esan
114F.bam	114F	Male	Illeh-Ekpoma	58	Esan
114C.bam	114C	Female	Illeh-Ekpoma	18	Esan
DF_LIB3.bam	115M	Female	Irrua	50	Esan
DF_LIB3.bam	115F	Male	Irrua	58	Esan
DF_LIB3.bam	115C	Female	Irrua	25	Esan
DF_LIB4.bam	116M	Female	Iruekpen	45	Esan
DF_LIB4.bam	116F	Male	Iruekpen	59	Esan
DF_LIB4.bam	116C	Female	Iruekpen	22	Esan
DF_LIB4.bam	117M	Female	Ibore-Irrua	55	Esan
DF_LIB4.bam	117F	Male	Ibore-Irrua	65	Esan
DF_LIB4.bam	117C	Male	Ibore-Irrua	19	Esan
H_ultra_p2 & HP2.bam	118M	Female	Eidenu-Irrua	47	Esan
H_ultra_p2 & HP2.bam	118F	Male	Eidenu-Irrua	50	Esan
H_ultra_p2 & HP2.bam	118C	Male	Eidenu-Irrua	20	Esan
DF_LIB2.bam	119M	Female	Illeh-Ekpoma	53	Esan
DF_LIB2.bam	119F	Male	Illeh-Ekpoma	75	Esan
DF_LIB2.bam	119C	Female	Illeh-Ekpoma	22	Esan
120M.bam	120M	Female	Eidenu-Irrua	50	Esan
120F.bam	120F	Male	Eidenu-Irrua	60	Esan
120C.bam	120C	Male	Eidenu-Irrua	30	Esan
DF_LIB1.bam	121M	Female	Illeh-Ekpoma	46	Esan
DF_LIB1.bam	121F	Male	Illeh-Ekpoma	50	Esan
DF_LIB1.bam	121C	Female	Illeh-Ekpoma	18	Esan
DF_LIB4.bam	122M	Female	Illeh-Ekpoma	34	Esan
DF_LIB4.bam	122F	Male	Illeh-Ekpoma	36	Esan
DF_LIB4.bam	122C	Female	Illeh-Ekpoma	18	Esan
DF_LIB4.bam	124M	Female	Uromi	57	Esan
DF_LIB4.bam	124F	Male	Uromi	67	Esan
DF_LIB4.bam	124C	Female	Uromi	33	Esan
LIB10_pool1.bam	125M	Female	Illeh-Ekpoma	45	Esan
LIB10_pool1.bam	125F	Male	Illeh-Ekpoma	51	Esan
LIB10_pool1.bam	125C	Female	Illeh-Ekpoma	19	Esan
HP2.bam	130M	Female	Eidenu-Irrua	30	Esan
HP2.bam	130F	Male	Eidenu-Irrua	42	Esan
HP2.bam	130C	Male	Eidenu-Irrua	16	Esan
HP3.bam	131M	Female	Illeh, Ekpoma	32	Esan
HP3.bam	131F	Male	Illeh, Ekpoma	37	Esan
HP3.bam	131C	Male	Illeh, Ekpoma	10	Esan
HP3.bam	132M	Female	Benin	30	Esan
HP3.bam	132F	Male	Benin	30	Esan
HP3.bam	132C	Female	Benin	11	Esan
HP4.bam	133M	Female	Irrua	43	Esan
HP4.bam	133F	Male	Irrua	45	Esan
HP4.bam	133C	Female	Irrua	16	Esan
HP4.bam	134M	Female	Ekpoma	28	Esan
HP4.bam	134F	Male	Ekpoma	34	Esan
HP4.bam	134C	Female	Ekpoma	1	Esan
HP7.bam	190M	Female	iruekpen	38	Esan
HP7.bam	190F	Male	iruekpen	42	Esan
HP7.bam	190C	Female	iruekpen	16	Esan
HP7.bam	194M	Female	Eidenu-Irrua	27	Esan
HP7.bam	194F	Male	Eidenu-Irrua	35	Esan
HP7.bam	194C	Male	Eidenu-Irrua	7	Esan
HP8.bam	198M	Female	Irrua	32	Esan
HP8.bam	198F	Male	Irrua	40	Esan
HP8.bam	198C	Female	Irrua	16	Esan
HP8.bam	212M	Female	Ekpoma	36	Esan
HP8.bam	212F	Male	Ekpoma	42	Esan
HP8.bam	212C	Female	Ekpoma	7	Esan
230M.bam	230M	Female	Eidenu-Irrua	23	Esan
230F.bam	230F	Male	Eidenu-Irrua	39	Esan
230C.bam	230C	Male	Eidenu-Irrua	12	Esan
5Healthy_243M_Pippin_Prep.bam	243M	Female	Eidenu-Irrua	25	Esan
