# Supplementary material for: Discovery of Novel Rhabdoviruses in the Blood of Healthy Individuals from West Africa
Source: PLoS Negl Trop Dis. 2015 Mar 17;9(3):e0003631. doi: 10.1371/journal.pntd.0003631 (PMC4363514; doi:10.1371/journal.pntd.0003631)
Supplement: S3 Table — A list of the primers used for Sanger sequencing of EKV-1 and -2. (XLSX) [file pntd.0003631.s014.xlsx]

## Sheet: Sheet1
Virus	Start Position	End Postion	Forward Primer	Reverse Primer
Ekpoma-1	355	433	GCAGCCTCAGGAAAGTTTTTGT	TCAAGGGAGTCCACAGAGTCAT
Ekpoma-1	1106	1184	CACGGAGTAGAAATAGGGGTGT	TTGCTTGGACCCCATCTTGTAA
Ekpoma-1	1092	2669	TTTAAGCAACAAAGGCAGCCTC	TGCAACTCTGAGCATCTCCATT
Ekpoma-1	4276	5678	AACTACAAGGCGTTCGTCATCT	CTAGGAGCGGTTCTTTTGGAGT
Ekpoma-1	6223	6963	AGAAGGTCCTATAAGTCCGCCT	TGGGTTGTCTTGCTATCCACTC
Ekpoma-1	7160	7827	GCCTCCGCACTCAAAAGAATTT	TATCAGGATGACCCCAGTGTCT
Ekpoma-1	7989	9000	TTTGTCAACCCCGAGCTACTAC	CAAGTCCTAGCTTACCTGCTCC
Ekpoma-1	9174	10070	AGGGTGACATACTGCTCCAATG	ATGGGGAACAGTGGTCCCTATA
Ekpoma-1	10637	12277	GACAAGCAACACCCTGATTTCC	TCCCCGACTAAGTAGACCTCTG
Ekpoma-2	686	929	AGATCGCTGTGGAGGTGGGGA	CAAGCCTGGTGCAGCTGTTGCT
Ekpoma-2	1238	2545	TACGAGGGACTTTGAACTTCCG	AACTCTGGATGACAAGGCTTGG
Ekpoma-2	2426	5037	GGCCCTTACACATACTCAGCAA	AGGCTGTATGCTTTACCTGGTC
Ekpoma-2	4192	5084	TGTAGAAGCGGGTTATCTCTGC	GTCCAGCCCAGTGGTAATTGTA
Ekpoma-2	5084	7022	TACAATTACCACTGGGCTGGAC	AGGTGTTGAATCGTGCTACTGA
Ekpoma-2	8193	8279	TGGCCAATTCCTTGGCTATCCCCT	TCCCGCCGGAGACATACATCTT
