# Supplementary material for: Discovery of Novel Rhabdoviruses in the Blood of Healthy Individuals from West Africa
Source: PLoS Negl Trop Dis. 2015 Mar 17;9(3):e0003631. doi: 10.1371/journal.pntd.0003631 (PMC4363514; doi:10.1371/journal.pntd.0003631)
Supplement: S4 Table — (XLSX) [file pntd.0003631.s015.xlsx]

## Sheet: Sheet1
Master List	Abbreviation	Accension
Aravan virus	Aravan	NC_020808
Australian bat lyssavirus	Australian_bat	NC_003243
Bas-Congo	Bas-Congo	JX297815
Bovine ephemeral fever virus	BEFV	NC_002526
Chandipura virus	Chandipura	NC_020805
Coastal Plains virus	Coastal_plains	GQ294473
Cocal virus	Cocal	EU373657
Drosophilia obscura sigma virus	DOSV	GQ410979
Durham virus	Durham	FJ952155
Duvenhage virus	Duvenhage	NC_020810
Eel virus European X virus	EVEX	FN557213
Ekpoma-1	EKV-1	KP324827
Ekpoma-2	EKV-2	KP324828
European bat lyssavirus 1	European_bat-1	NC_009527
European bat lyssavirus 2	European_bat-2	NC_009528
Flanders virus	Flanders	AH012179
Hirame rhabdovirus	Hirame	NC_005093
Infectious hematopoietic necrosis virus	IHNV	NC_001652
Irkut virus	Irkut	NC_020809
Isfahan virus	Isfahan	NC_020806
Khujand virus	Khujand	EF614261
Kotonkan virus	Kotonkan	NC_017714
Lagos bat virus	Lagos_bat	NC_020807
Lettuce necrotic yellows virus	LNYV	NC_007642
Maize mosaic virus	Maize_mosaic	NC_005975
Maraba virus	Maraba	HQ660076
Mokala virus	Mokola	EU293117
Moussa virus	Moussa	FJ985749
Ngaingan virus	Ngaingan	NC_013955
Northern cereal mosaic virus	NCMV	NC_002251
Oak Vale rhabdovirus	Oak_vale	JF705877
Obodhiang	Obodihiang	NC_017685
Pike fry rhabdovirus	Pike_fry	FJ872827
Rabies virus	Rabies	NC_001542
Rice yellow stunt rhabdovirus	RYSV	NC_003746
Siniperca chuatsi rhabdovirus	Siniperca_chuasti	NC_008514
Snakehead virus	Snakehead	NC_000903
Sonchus yellow net virus	SYNV	L32603
Spring viremia of carp virus	SVCV	NC_002803
Taro vein chlorosis virus	TVCV	NC_006942
Tibrogargan virus	Tibrogargan	NC_020804
Tupaia virus	Tupia	NC_007020
Vesicular stomatitis virus Indiana	VSV-Indiana	NC_001560
Viral hemorrhagic septicemia virus	VHSV	NC_000855
West Caucasian bat virus	WCBV	EF614258
Wongabel virus	Wongabel	NC_011639
